# Supplementary material for: Crab-Apple (Mulus asiatica Nakai) Peel Extract-Enhanced Potato Starch/κ-Carrageenan Bioactive Films: Structural Characterization, Antioxidant-Antimicrobial Efficacy, and Application in Meat Preservation
Source: Polymers (Basel). 2025 May 13;17(10):1328. doi: 10.3390/polym17101328 (PMC12115219; doi:10.3390/polym17101328)
Supplement: Supplementary file 1 [file polymers-17-01328-s001.zip]

Archive with 1 entries (1 files):
- polymers-3613233-supplementary.pdf
